# Supplementary material for: Metabolites from South African Medicinal Plants as Dual-Function Inhibitors of the SARS-CoV-2 Papain-like Protease (PLpro)
Source: Life (Basel). 2026 Feb 25;16(3):373. doi: 10.3390/life16030373 (PMC13028120; doi:10.3390/life16030373)
Supplement: Supplementary file 1 [file life-16-00373-s001.zip]

Archive with 1 entries (1 files):
- life-4146183-supplementary.pdf
